# Supplementary material for: Effects and Mechanisms of Action of Preussin, a Marine Fungal Metabolite, against the Triple-Negative Breast Cancer Cell Line, MDA-MB-231, in 2D and 3D Cultures
Source: Mar Drugs. 2023 Mar 4;21(3):166. doi: 10.3390/md21030166 (PMC10053333; doi:10.3390/md21030166)
Supplement: Supplementary file 1 [file marinedrugs-21-00166-s001.zip]

Archive with 1 entries (1 files):
- marinedrugs-2158811-supplementary.pdf
